# Supplementary material for: Large Deletions, Cleavage of the Telomeric Repeat Sequence, and Reverse Transcriptase-Mediated DNA Damage Response Associated with Long Interspersed Element-1 ORF2p Enzymatic Activities
Source: Genes (Basel). 2024 Jan 23;15(2):143. doi: 10.3390/genes15020143 (PMC10887698; doi:10.3390/genes15020143)
Supplement: Supplementary file 1 [file genes-15-00143-s001.zip]

Archive with 1 entries (1 files):
- genes-2814616-supplementary.pdf
